# Supplementary material for: Octopamine signaling regulates the intracellular pattern of the presynaptic active zone scaffold within Drosophila mushroom body neurons
Source: PLoS Biol. 2025 Oct 23;23(10):e3003449. doi: 10.1371/journal.pbio.3003449 (PMC12626334; doi:10.1371/journal.pbio.3003449)
Supplement: S1 Data — (XLSX) [file pbio.3003449.s001.xlsx]

## Sheet: Fig. 2
Fig. 2D
γ1	γ2	γ3	γ4	γ5
0.592054	0.578025	1.22692	1.25315	1.34984
0.774501	0.868141	1.02496	1.24018	1.09221
0.618158	0.697477	1.22124	1.13231	1.33082
0.396149	0.510588	1.0757	1.57589	1.44168
0.45132	0.989249	1.10483	1.39438	1.06022
0.31993	0.802752	1.32042	1.36976	1.18714
0.401093	1.04865	1.25606	1.05716	1.23704
0.72395	0.874815	0.977303	1.13131	1.29262
0.532354	0.78689	1.24657	1.01156	1.42262
0.513797	0.878709	1.26262	1.23057	1.1143
0.501677	0.845321	1.14659	1.00723	1.49918
0.36742	0.840207	1.44743	1.21446	1.13048
0.953231	0.969787	0.978934	1.07668	1.02136
0.290074	0.874265	1.04979	1.42606	1.35982
Fig. 2E
γ1	γ2	γ3	γ4	γ5
0.487429	0.874429	1.14014	0.973286	0.886857
0.355714	0.430286	0.671143	0.640429	0.639857
0.485714	0.41	0.407429	0.406286	0.720429
0.528143	0.703429	0.684571	0.647571	0.751
0.441143	0.654571	0.853857	0.896286	0.729714
0.556286	0.439143	0.638143	0.607286	0.777
0.361857	0.327714	0.561	0.514714	0.528714
0.460429	0.420571	0.628	0.758714	0.738429

## Sheet: Fig. 3
Fig. 3B
γ1	γ2	γ3	γ4	γ5
3.52234	13.4844	14.9244	15.3872	16.5402
3.94227	14.692	13.9518	15.978	17.5248
8.5526	16.0382	17.081	18.362	21.6955
6.66167	13.6067	17.8353	17.1126	18.7692
5.35987	13.4175	12.894	15.5128	16.7875
3.73643	13.2103	12.5136	12.9076	12.035
7.47173	25.9058	21.9499	22.8294	25.6047
9.78749	20.5453	21.7009	18.7018	20.4088
10.4695	22.5382	21.2504	20.6419	24.2009
12.4141	15.1442	19.7799	19.3376	19.2919
9.09731	19.242	19.0508	18.1841	20.8251
Fig. 3D
Fed	Starved	Refeed
0.176747	0.181229	0.221583
0.156455	0.163997	0.151782
0.198544	0.15488	0.160566
0.204301	0.185352	0.17782
0.159041	0.17096	0.165251
0.239475	0.127393	0.206674
0.190705	0.168876	0.216001
0.178799	0.150936	0.181192
0.174275	0.13814	0.18202
0.223709	0.235502	0.178983
0.165228	0.217484	0.153683
0.186515	0.161169	0.146958
0.282992	0.095547	0.191484
0.182107	0.150518	0.174825
0.185061	0.089173	0.252937
0.240127	0.116541	0.170843
0.182198	0.237242	0.199583
0.159275		0.218778
0.154129		0.228576

## Sheet: Fig. 4
Fig. 4C
γ1	γ2	γ3	γ4	γ5
0.036439	0.005218	0.001009	0.004038	0.005486
0.037398	0.00587	0.010094	0.009085	0.004389
0.02685	0.006633	0.004131	0.007795	0.002778
0.03824	0.004904	0.009738	0.014232	0.001555
0.034009	0.004773	0.012392	0.017511	0.004475
0.039811	0.00376	0.012785	0.018258	0.001033
Fig. 4E
Ctrl	TβhSK1-8	TβhSK2-4
0.175944	0.169229	0.149642
0.290349	0.17553	0.161067
0.19891	0.252375	0.191306
0.2622	0.185074	0.175021
0.168644	0.154493	0.12479
0.202628	0.141988	0.35212
0.178694	0.101122	0.159959
0.132128	0.117626	0.156634
0.174386	0.175294	0.131141
0.315009	0.18972	0.123069
0.279477	0.159311	0.156124
0.167897		0.164188

## Sheet: Fig. 5
Fig. 5A
Octopamine receptor knock-down					Tyramine receptor kncok-down
Ctrl	OAMB	Octα2R	Octβ2R		Ctrl	TyrR	TyrR2	OctTyrR
0.217456	0.183914	0.128928	0.144896		0.224751	0.16907	0.138584	0.120229
0.154604	0.153846	0.156104	0.158778		0.270027	0.175804	0.186168	0.198206
0.171963	0.14708	0.174969	0.105776		0.186121	0.258009	0.229637	0.296448
0.150114	0.17305	0.276656	0.156586		0.163159	0.419894	0.250579	0.264385
0.170363	0.227094	0.166028	0.203681		0.208628	0.259876	0.257884	0.196869
0.167702	0.156559	0.167424	0.100956		0.206899	0.290717	0.142839	0.237872
0.140391	0.139424	0.137563	0.146787		0.159053	0.281688	0.283554	0.182073
0.169813	0.175787	0.16122	0.115391		0.157026	0.129845	0.253457	0.239606
0.209305	0.146529	0.210813	0.145194		0.296128	0.131382	0.227761	0.152892
0.188048	0.141373	0.19942	0.154994		0.210445	0.089523	0.235072	0.114424
0.25615	0.17364		0.255582		0.445738	0.275951	0.257676	0.183508
0.245089			0.122789		0.164385	0.233015	0.262421	0.183708
0.196679					0.201356	0.197647	0.258609	0.188522
					0.251523	0.187051	0.241045	0.159768
					0.243891	0.172864	0.164981	0.267323
					0.187211	0.215608	0.178746
					0.187106	0.234662	0.20976
					0.158547	0.20386	0.169732
					0.263516	0.218468	0.360509
					0.227758	0.244334
						0.231827
						0.271818
Fig. 5B
Ctrl	Rut-RNAi
0.224199	0.092288
0.123722	0.12653
0.149642	0.101552
0.250485	0.058216
0.120402	0.130001
0.159861	0.101818
0.136711	0.138177
0.145401	0.072905
0.176681	0.059547
0.219905	0.134728

## Sheet: Fig. 6
Fig. 6B
Ctrl			TβhSK2-4
Fed	Starved		Fed	Starved
0.185454	0.139111		0.151076	0.149384
0.15279	0.139339		0.250076	0.192237
0.128597	0.137816		0.18517	0.198611
0.166123	0.138231		0.128366	0.143636
0.146631	0.132807		0.155116	0.162199
0.163089	0.160773		0.191795	0.143481
0.173542	0.168389		0.179578	0.162683
0.174584	0.189913		0.129273	0.129869
0.181218	0.136806		0.159512	0.213046
0.261815	0.15664		0.183939	0.211285
0.218691	0.167024		0.27155	0.1344
0.169464	0.165327		0.219889	0.131982
0.211355	0.253486		0.135992	0.16391
0.143747	0.123931		0.185612	0.133267
0.240536	0.135331		0.148964	0.118869
0.182643	0.101178		0.155226	0.12364
	0.195235
Ctrl			TβhSK2-4
Undisturbed	Sleep deprived		Undisturbed	Sleep deprived
0.174242	0.172464		0.157387	0.166162
0.199198	0.126099		0.167192	0.235952
0.188624	0.196137		0.148376	0.295657
0.154061	0.133039		0.183319	0.164359
0.18911	0.185723		0.256605	0.162084
0.27642	0.163248		0.16476	0.222344
0.214028	0.151699		0.147141	0.220521
0.1355	0.18468		0.155938	0.090094
0.171223	0.147939		0.190882	0.181183
0.162833	0.156627		0.195061	0.140331
0.16178	0.129693		0.137643	0.193896
0.159865	0.139708		0.243508	0.12723
0.168963	0.147291		0.110151
	0.130865		0.137241

## Sheet: S1_Fig
Fig. S1D
γ1	γ2	γ3	γ4	γ5	β2	β1	α1	α2	α3	β'2	β'1	α'1	α'2	α'3
708.844	627	761.633	841.986	828.398	866.564	740.844	688.813	716.031	726.595	665.159	685.689	545.384	592.64	525.039
740.142	658.79	837.957	838.361	879.343	814.699	843.401	824.785	710.078	804.965	698.332	778.562	615.137	695.523	508.814
592.94	492.27	584.845	631.69	660.382	758.078	652.076	642.911	601.195	727.183	572.679	584.671	507.14	516.75	469.504
626.98	526.891	637.93	698.88	759.9	814.37	685.218	667.741	545.448	626.681	611.669	614.548	465.544	490.003	387.723
520.503	561.565	625.904	651.898	713.944	836.284	655.836	613.512	542.09	634.537	556.833	562.293	437.574	447.034	406.62
424.206	359.56	421.753	578.726	564.998	628.381	566.229	524.612	508.798	599.066	493.469	534.855	405.374	441.533	441.765
536.962	532.429	622.737	671.306	653.968	695.015	609.484	571.034	525.584	561.529	536.648	585.295	477.025	449.285	420.946
604.011	579.187	750.928	786.501	713.03	933.095	722.537	670.378	629.002	727.837	675.042	686.688	498.202	472.047	484.961
687.596	604.893	736.551	745.626	760.224	844.671	717.721	743.714	671.943	784.991	616.127	663.73	528.816	532.76	527.735
684.417	568.116	771.49	838.859	826.102	994.537	801.995	760.209	741.964	882.152	739.857	749.984	589.51	631.079	562.692
579.444	505.149	551.899	560.407	532.698	654.911	584.636	659.058	672.068	707.973	538.452	590.171	492.401	513.886	502.226
635.16	568.672	749.625	714.074	780.727	806.23	721.815	756.778	650.963	759.444	629.841	653.39	541.011	555.009	504.971
631.652	557.206	666.671	727.418	701.892	778.902	664.766	646.658	607.792	722.777	608.558	626.612	517.958	493.285	506.531
498.748	447.712	514.508	551.594	529.15	625.959	471.608	580.524	586.59	739.624	484.435	565.213	429.512	416.601	514.818
681.37	727.896	885.136	1024.51	1034.04	1049.21	883.088	865.392	778.644	927.161	816.014	890.365	616.617	619.252	600.472
542.299	453.252	558.443	560.1	609.058	731.856	598.053	609.15	516.568	600.731	504.169	535.247	415.371	440.853	399.989
740.823	713.886	873.352	847.945	851.72	816.504	747.066	724.44	663.321	898.072	780.825	789.302	705.155	640.552	642.984

## Sheet: S6_Fig
Fig. S6E
Brp vs. Cac	Brp vs. Ctrl
0.64028	-0.07609
0.46411	-0.112493
0.524448	0.0564777

## Sheet: S8_Fig
Fig. S8
γ1	γ2	γ3	γ4	γ5
1.23794	1.61501	1.82009	1.6194	1.74996
1.34677	1.45526	1.59046	1.81047	2.20131
1.36547	1.48139	1.76111	1.5841	1.8812
0.937367	1.11819	1.1338	0.972313	1.07844
1.10525	1.17404	1.15664	1.06875	0.987248
1.29986	1.67256	1.89617	1.65741	2.08823
0.930732	1.08549	1.17274	1.16911	1.43976
0.865153	1.05211	1.16912	0.941127	0.87671
0.86143	0.986069	1.08237	0.982086	0.93544
0.853568	1.04177	1.04082	1.1316	1.31563

## Sheet: S9_Fig. A
Fig. S9A
Gamma KC main							Gamma KC drosal							Gamma KC main + drosal
Neuron_name	γ1	γ2	γ3	γ4	γ5		Neuron_name	γ1	γ2	γ3	γ4	γ5			γ1	γ2	γ3	γ4	γ5
1003474283	37	28	39	55	50		1003837184	12	33	37	32	41		1003474283	37	28	39	55	50
1003478461	54	31	22	39	57		1004514584	20	67	23	28	55		1003478461	54	31	22	39	57
1004527604	16	38	19	55	30		1004514714	15	41	34	39	44		1004527604	16	38	19	55	30
1004527691	35	31	27	62	37		1005179377	28	51	37	21	46		1004527691	35	31	27	62	37
1004527700	31	35	27	36	40		1127604950	6	32	30	35	44		1004527700	31	35	27	36	40
1005179264	45	24	38	45	54		1141268794	10	32	32	21	42		1005179264	45	24	38	45	54
1035557785	28	47	27	54	42		1171280441	7	37	25	32	38		1035557785	28	47	27	54	42
1035562328	35	43	25	45	59		1171617407	11	43	30	33	42		1035562328	35	43	25	45	59
1036559440	39	43	26	63	50		1171621616	7	41	29	15	36		1036559440	39	43	26	63	50
1036559490	40	39	28	61	56		1171621682	14	40	37	28	52		1036559490	40	39	28	61	56
1067598881	23	20	31	51	49		1173417505	28	49	34	36	40		1067598881	23	20	31	51	49
1068272038	52	44	28	47	36		1174410293	26	62	38	27	51		1068272038	52	44	28	47	36
1068276312	32	37	27	37	51		1175070762	19	44	51	32	42		1068276312	32	37	27	37	51
1068613227	32	42	32	39	31		1191392918	19	49	29	36	32		1068613227	32	42	32	39	31
1068613231	45	37	26	58	41		1203433388	25	59	43	33	54		1068613231	45	37	26	58	41
1068613282	33	37	35	43	43		1203756972	31	40	35	35	43		1068613282	33	37	35	43	43
1068617431	41	57	19	50	29		1203769621	21	48	24	32	33		1068617431	41	57	19	50	29
1068954342	41	42	33	65	35		1203769862	30	63	45	26	52		1068954342	41	42	33	65	35
1068954391	35	39	22	42	40		1203774485	40	53	32	26	36		1068954391	35	39	22	42	40
1068958593	36	41	35	51	31		1203774508	26	47	40	27	50		1068958593	36	41	35	51	31
1068958652	42	47	30	57	50		1203779116	23	59	32	30	44		1068958652	42	47	30	57	50
1069295816	33	40	28	49	53		1203783013	20	46	29	15	40		1069295816	33	40	28	49	53
1069295830	43	34	22	38	45		1204124281	15	58	19	18	29		1069295830	43	34	22	38	45
1080580151	28	29	37	66	43		1234472633	26	48	45	29	42		1080580151	28	29	37	66	43
1096919756	35	55	28	65	47		1234809285	4	44	42	39	60		1096919756	35	55	28	65	47
1097265345	54	28	25	55	31		1235115629	25	32	37	50	33		1097265345	54	28	25	55	31
1100675450	30	47	38	52	44		1235150293	26	43	37	29	34		1100675450	30	47	38	52	44
1100675497	37	48	28	42	41		1237814053	32	37	30	25	46		1100675497	37	48	28	42	41
1101012503	21	38	27	45	43		1265852784	37	36	36	53	36		1101012503	21	38	27	45	43
1101353948	37	51	17	43	52		1267868586	18	52	32	37	33		1101353948	37	51	17	43	52
1110937445	50	41	24	62	54		1268861712	22	52	35	23	38		1110937445	50	41	24	62	54
1110985490	41	40	38	59	15		1354411526	18	45	36	13	45		1110985490	41	40	38	59	15
1111278454	39	48	24	55	43		5812978878	26	50	22	17	46		1111278454	39	48	24	55	43
1129323248	35	33	23	81	41		5812979119	36	73	25	35	54		1129323248	35	33	23	81	41
1140950118	30	47	19	56	46		5812979196	8	37	43	32	43		1140950118	30	47	19	56	46
1141006088	25	24	30	78	35		5812979314	8	40	24	17	27		1141006088	25	24	30	78	35
1141009899	34	44	38	48	40		5812979531	31	44	35	26	40		1141009899	34	44	38	48	40
1141010036	32	30	23	47	66		5812979532	26	49	30	30	28		1141010036	32	30	23	47	66
1141290695	34	46	30	62	58		5812979667	21	42	20	33	33		1141290695	34	46	30	62	58
1141290835	21	28	32	30	41		5812982020	25	67	49	38	48		1141290835	21	28	32	30	41
1141337518	37	45	27	66	49		5812982556	30	35	28	29	42		1141337518	37	45	27	66	49
1141337629	34	36	24	52	50		5812982657	23	53	30	30	41		1141337629	34	36	24	52	50
1141337663	34	39	35	38	51		5812982826	24	31	32	28	32		1141337663	34	39	35	38	51
1141337757	30	38	27	42	43		5812982877	11	50	25	26	35		1141337757	30	38	27	42	43
1141342260	43	38	23	65	51		5812983134	27	47	43	25	51		1141342260	43	38	23	65	51
1141342299	31	40	24	61	57		5812983199	20	56	31	38	41		1141342299	31	40	24	61	57
1141346217	35	40	30	50	31		5812983438	40	51	38	23	37		1141346217	35	40	30	50	31
1141346308	22	23	30	48	37		5813022232	27	48	32	19	35		1141346308	22	23	30	48	37
1141346462	16	44	44	66	38		5813022239	5	45	43	30	26		1141346462	16	44	44	66	38
1141346472	38	45	28	51	61		5813022267	21	44	34	34	28		1141346472	38	45	28	51	61
1141630854	16	40	21	65	37		5813032554	18	47	24	22	39		1141630854	16	40	21	65	37
1141631198	24	45	29	45	65		5813033086	27	42	29	39	50		1141631198	24	45	29	45	65
1141631240	25	33	30	66	56		5813033125	21	46	33	24	31		1141631240	25	33	30	66	56
1141636055	30	25	40	41	59		5813035700	46	80	29	42	54		1141636055	30	25	40	41	59
1141636389	42	28	29	56	42		5813056183	24	63	34	31	34		1141636389	42	28	29	56	42
1141674495	36	35	33	62	39		5813057959	13	41	44	21	39		1141674495	36	35	33	62	39
1141678637	35	23	34	51	45		5813061888	27	45	30	22	26		1141678637	35	23	34	51	45
1141678931	43	55	30	55	40		5813067826	47	76	57	49	39		1141678931	43	55	30	55	40
1141682748	38	45	32	62	41		5813070270	28	49	45	26	46		1141682748	38	45	32	62	41
1141687352	25	38	32	72	36		5813077575	19	62	42	35	47		1141687352	25	38	32	72	36
1141691881	36	31	22	64	48		5813077607	20	51	27	27	30		1141691881	36	31	22	64	48
1141972158	27	41	21	56	41		5813078684	28	39	27	18	38		1141972158	27	41	21	56	41
1141972202	36	35	31	80	27		5813081175	34	61	42	19	38		1141972202	36	35	31	80	27
1141976953	19	31	34	58	55		5813081176	26	64	27	32	40		1141976953	19	31	34	58	55
1141977014	20	39	47	50	60		5813083651	13	47	30	18	34		1141977014	20	39	47	50	60
1141977071	21	23	42	56	46		5813090997	7	49	34	24	41		1141977071	21	23	42	56	46
1142019737	39	31	27	65	48		5813093847	18	50	28	34	48		1142019737	39	31	27	65	48
1142019868	19	23	16	34	32		5813096528	23	50	33	25	44		1142019868	19	23	16	34	32
1142024290	48	31	36	56	53		5901196925	21	53	34	23	32		1142024290	48	31	36	56	53
1142028710	50	42	27	56	62		601388689	24	43	27	42	26		1142028710	50	42	27	56	62
1142356511	33	35	30	53	28		601725569	13	34	34	25	46		1142356511	33	35	30	53	28
1142360528	23	38	25	38	49		631400288	36	52	36	32	34		1142360528	23	38	25	38	49
1142658717	25	41	30	66	52		631741308	22	28	25	32	48		1142658717	25	41	30	66	52
1142706421	33	30	26	65	59		632086737	19	44	40	27	41		1142706421	33	30	26	65	59
1142994933	31	52	36	34	44		632091116	35	64	25	23	58		1142994933	31	52	36	34	44
1143332046	42	30	28	71	44		632764978	30	64	32	28	30		1143332046	42	30	28	71	44
1143340753	36	45	37	42	63		663130304	29	59	38	33	37		1143340753	36	45	37	42	63
1143677310	24	53	25	47	37		664511977	69	97	61	79	97		1143677310	24	53	25	47	37
1143686159	41	50	21	71	41		722463321	28	41	30	22	44		1143686159	41	50	21	71	41
1161731111	19	34	29	79	47		722467714	28	45	29	28	42		1161731111	19	34	29	79	47
1164113870	47	39	31	65	40		722471825	26	39	37	18	50		1164113870	47	39	31	65	40
1165465632	45	45	35	40	48		723508086	32	49	29	27	39		1165465632	45	45	35	40	48
1171704378	35	35	31	82	48		723508095	24	44	46	16	28		1171704378	35	35	31	82	48
1172044382	39	42	29	87	42		753506746	28	49	49	38	36		1172044382	39	42	29	87	42
1172053274	19	30	40	58	62		754473844	39	49	39	34	43		1172053274	19	30	40	58	62
1172363878	38	32	31	66	41		754884149	36	38	27	20	41		1172363878	38	32	31	66	41
1172372291	21	20	30	46	42		756196541	25	53	32	23	37		1172372291	21	20	30	46	42
1172372382	53	37	27	61	59		756601858	13	39	32	26	37		1172372382	53	37	27	61	59
1172385513	42	20	21	63	41		784533172	29	39	50	29	40		1172385513	42	20	21	63	41
1172665846	30	33	28	82	48		784541732	29	74	40	31	37		1172665846	30	33	28	82	48
1172670463	32	21	21	62	51		786260089	36	70	49	30	57		1172670463	32	21	21	62	51
1172704683	23	46	29	58	35		815222743	19	64	54	42	44		1172704683	23	46	29	58	35
1172713514	34	36	24	47	50		815568065	16	36	16	31	46		1172713514	34	36	24	47	50
1172730733	36	42	34	64	53		846602958	29	43	44	31	37		1172730733	36	42	34	64	53
1173016042	38	29	34	52	46		909717461	23	58	21	14	36		1173016042	38	29	34	52	46
1173054679	42	30	25	43	43		943118619	22	35	31	16	49		1173054679	42	30	25	43	43
1173063302	30	42	32	70	43		973816592	37	52	45	15	43		1173063302	30	42	32	70	43
1173067651	39	34	29	31	58		974843892	6	33	27	27	34		1173067651	39	34	29	31	58
1173072129	35	31	40	60	45		975518615	31	41	36	34	31		1173072129	35	31	40	60	45
1173391076	24	35	34	51	44									1173391076	24	35	34	51	44
1173408617	42	40	26	63	43									1173408617	42	40	26	63	43
1173732234	34	34	45	38	41									1173732234	34	34	45	38	41
1173745220	34	47	30	56	52									1173745220	34	47	30	56	52
1173745411	46	19	33	64	49									1173745411	46	19	33	64	49
1174008477	34	24	23	75	46									1174008477	34	24	23	75	46
1174077762	40	43	32	54	37									1174077762	40	43	32	54	37
1174384118	47	43	26	60	47									1174384118	47	43	26	60	47
1174712037	32	57	36	53	42									1174712037	32	57	36	53	42
1202410042	38	41	24	68	19									1202410042	38	41	24	68	19
1202737975	22	36	48	71	51									1202737975	22	36	48	71	51
1203420037	30	41	37	53	38									1203420037	30	41	37	53	38
1203424360	29	23	27	40	42									1203424360	29	23	27	40	42
1204076441	39	36	34	53	43									1204076441	39	36	34	53	43
1204443547	43	38	27	46	50									1204443547	43	38	27	46	50
1204447548	10	38	37	59	40									1204447548	10	38	37	59	40
1204775735	44	34	29	50	52									1204775735	44	34	29	50	52
1204784216	34	42	33	58	50									1204784216	34	42	33	58	50
1224137476	27	30	26	50	39									1224137476	27	30	26	50	39
1234800242	37	29	26	22	76									1234800242	37	29	26	22	76
1236073998	30	50	38	53	54									1236073998	30	50	38	53	54
1236816635	18	39	32	30	53									1236816635	18	39	32	30	53
1265157632	23	32	24	41	74									1265157632	23	32	24	41	74
1267164975	45	28	25	47	51									1267164975	45	28	25	47	51
1297202769	29	30	33	49	56									1297202769	29	30	33	49	56
1297556652	33	29	34	61	47									1297556652	33	29	34	61	47
354775482	43	39	19	31	46									354775482	43	39	19	31	46
354779890	51	43	26	39	39									354779890	51	43	26	39	39
385132611	42	36	15	42	34									385132611	42	36	15	42	34
385158577	40	42	17	47	48									385158577	40	42	17	47	48
415494049	51	42	27	55	55									415494049	51	42	27	55	55
415511327	43	27	20	51	47									415511327	43	27	20	51	47
415835070	40	61	38	55	49									415835070	40	61	38	55	49
415835178	43	34	23	41	57									415835178	43	34	23	41	57
415848195	38	48	17	41	19									415848195	38	48	17	41	19
415848228	37	39	11	63	41									415848228	37	39	11	63	41
415852518	33	36	36	42	43									415852518	33	36	36	42	43
415908516	23	52	24	52	46									415908516	23	52	24	52	46
416189410	45	29	21	51	35									416189410	45	29	21	51	35
416189500	41	38	22	62	43									416189500	41	38	22	62	43
416508862	39	38	40	51	40									416508862	39	38	40	51	40
416837168	48	36	26	57	56									416837168	48	36	26	57	56
446533552	48	43	33	36	51									446533552	48	43	33	36	51
446826981	32	24	15	64	37									446826981	32	24	15	64	37
446848967	35	37	14	42	45									446848967	35	37	14	42	45
446883390	43	43	13	51	43									446883390	43	43	13	51	43
447219992	42	24	22	32	35									447219992	42	24	22	32	35
447224575	39	50	42	41	28									447224575	39	50	42	41	28
477900945	52	33	32	58	53									477900945	52	33	32	58	53
477900959	64	44	34	67	43									477900959	64	44	34	67	43
477909602	47	45	14	51	42									477909602	47	45	14	51	42
477909679	50	48	22	57	44									477909679	50	48	22	57	44
477909698	29	37	43	58	49									477909698	29	37	43	58	49
478250407	41	31	18	48	39									478250407	41	31	18	48	39
478250482	30	47	26	82	37									478250482	30	47	26	82	37
478660968	34	28	45	59	47									478660968	34	28	45	59	47
508599181	51	37	30	55	44									508599181	51	37	30	55	44
508599194	54	32	27	64	59									508599194	54	32	27	64	59
508599211	47	52	30	68	41									508599211	47	52	30	68	41
508599271	47	51	35	39	31									508599271	47	51	35	39	31
508599276	49	37	27	52	58									508599276	49	37	27	52	58
508616471	46	38	35	54	38									508616471	46	38	35	54	38
508935964	38	32	25	56	49									508935964	38	32	25	56	49
508939879	24	24	17	35	31									508939879	24	24	17	35	31
508939914	38	46	26	52	33									508939914	38	46	26	52	33
508940291	47	34	18	43	42									508940291	47	34	18	43	42
508949033	52	49	24	63	48									508949033	52	49	24	63	48
509013752	32	34	29	65	33									509013752	32	34	29	65	33
509264220	37	39	25	60	61									509264220	37	39	25	60	61
509695478	13	21	29	53	51									509695478	13	21	29	53	51
509700197	27	26	33	37	52									509700197	27	26	33	37	52
538602138	35	37	15	47	40									538602138	35	37	15	47	40
538951958	48	36	26	35	67									538951958	48	36	26	35	67
539949478	39	34	31	44	40									539949478	39	34	31	44	40
539949536	45	39	25	65	46									539949536	45	39	25	65	46
539975118	45	39	28	46	46									539975118	45	39	28	46	46
539983731	38	36	15	58	54									539983731	38	36	15	58	54
540389646	34	21	25	66	48									540389646	34	21	25	66	48
540389734	27	41	26	61	49									540389734	27	41	26	61	49
540730639	43	43	20	41	39									540730639	43	43	20	41	39
540730657	26	41	33	54	32									540730657	26	41	33	54	32
540730738	40	46	22	59	36									540730738	40	46	22	59	36
569650323	32	48	25	59	37									569650323	32	48	25	59	37
569999973	31	48	29	46	58									569999973	31	48	29	46	58
570327880	48	34	28	48	55									570327880	48	34	28	48	55
570336412	60	42	21	25	41									570336412	60	42	21	25	41
570336487	41	45	34	52	38									570336487	41	45	34	52	38
570643102	53	37	19	46	41									570643102	53	37	19	46	41
570643109	40	27	33	52	37									570643109	40	27	33	52	37
570643135	56	45	17	43	50									570643135	56	45	17	43	50
570643193	51	40	15	58	41									570643193	51	40	15	58	41
570647526	42	30	31	57	46									570647526	42	30	31	57	46
570742510	52	54	22	50	46									570742510	52	54	22	50	46
570742527	40	36	28	61	39									570742527	40	36	28	61	39
570742599	38	36	39	38	58									570742599	38	36	39	38	58
570997147	40	30	24	37	46									570997147	40	30	24	37	46
571424323	28	42	33	47	43									571424323	28	42	33	47	43
571424636	35	29	35	50	51									571424636	35	29	35	50	51
571424650	32	37	38	82	53									571424650	32	37	38	82	53
571424748	16	35	40	55	55									571424748	16	35	40	55	55
571778381	27	45	34	37	50									571778381	27	45	34	37	50
571778433	34	31	35	43	63									571778433	34	31	35	43	63
5812979015	28	30	19	55	47									5812979015	28	30	19	55	47
5812979016	34	37	20	39	53									5812979016	34	37	20	39	53
5812979069	27	32	36	56	30									5812979069	27	32	36	56	30
5812979128	23	40	13	43	49									5812979128	23	40	13	43	49
5812979133	31	42	12	42	45									5812979133	31	42	12	42	45
5812979175	31	35	19	47	42									5812979175	31	35	19	47	42
5812979176	27	42	26	67	33									5812979176	27	42	26	67	33
5812979177	35	28	33	43	34									5812979177	35	28	33	43	34
5812979187	52	27	20	48	36									5812979187	52	27	20	48	36
5812979188	24	25	28	47	47									5812979188	24	25	28	47	47
5812979191	46	36	22	31	44									5812979191	46	36	22	31	44
5812979197	35	48	32	40	50									5812979197	35	48	32	40	50
5812979326	44	29	19	47	57									5812979326	44	29	19	47	57
5812979371	36	29	25	36	32									5812979371	36	29	25	36	32
5812979408	29	31	27	41	46									5812979408	29	31	27	41	46
5812980386	35	36	16	40	65									5812980386	35	36	16	40	65
5812980537	33	24	17	63	35									5812980537	33	24	17	63	35
5812980579	42	36	15	66	59									5812980579	42	36	15	66	59
5812980580	34	24	25	37	44									5812980580	34	24	25	37	44
5812980588	48	33	20	39	45									5812980588	48	33	20	39	45
5812980638	48	41	16	50	54									5812980638	48	41	16	50	54
5812980796	44	50	27	46	49									5812980796	44	50	27	46	49
5812980813	38	41	25	55	70									5812980813	38	41	25	55	70
5812980934	36	27	16	53	39									5812980934	36	27	16	53	39
5812980973	38	34	34	68	42									5812980973	38	34	34	68	42
5812980992	34	25	27	39	49									5812980992	34	25	27	39	49
5812981038	49	33	27	56	46									5812981038	49	33	27	56	46
5812981141	45	35	26	64	37									5812981141	45	35	26	64	37
5812981142	30	19	19	44	31									5812981142	30	19	19	44	31
5812981148	45	32	23	57	32									5812981148	45	32	23	57	32
5812981153	40	36	14	51	28									5812981153	40	36	14	51	28
5812981154	38	36	27	44	36									5812981154	38	36	27	44	36
5812981160	46	36	34	65	37									5812981160	46	36	34	65	37
5812981227	35	35	38	80	35									5812981227	35	35	38	80	35
5812981432	49	31	20	52	48									5812981432	49	31	20	52	48
5812981441	34	24	23	50	43									5812981441	34	24	23	50	43
5812981467	29	32	25	51	43									5812981467	29	32	25	51	43
5812981616	30	38	32	36	55									5812981616	30	38	32	36	55
5812981702	38	29	32	24	53									5812981702	38	29	32	24	53
5812981703	41	43	21	50	44									5812981703	41	43	21	50	44
5812981704	37	51	25	52	39									5812981704	37	51	25	52	39
5812981706	42	50	24	51	40									5812981706	42	50	24	51	40
5812981717	33	36	21	63	40									5812981717	33	36	21	63	40
5812981924	39	27	25	56	55									5812981924	39	27	25	56	55
5812981932	29	38	18	49	44									5812981932	29	38	18	49	44
5812981951	37	48	18	53	51									5812981951	37	48	18	53	51
5812981986	36	31	31	42	51									5812981986	36	31	31	42	51
5812981990	25	37	17	46	30									5812981990	25	37	17	46	30
5812982000	17	28	23	52	55									5812982000	17	28	23	52	55
5812982017	26	32	23	38	48									5812982017	26	32	23	38	48
5812982154	39	56	26	39	39									5812982154	39	56	26	39	39
5812982168	37	36	26	38	48									5812982168	37	36	26	38	48
5812982205	46	46	30	34	38									5812982205	46	46	30	34	38
5812982216	47	39	21	69	49									5812982216	47	39	21	69	49
5812982220	35	38	28	62	32									5812982220	35	38	28	62	32
5812982252	28	32	23	39	44									5812982252	28	32	23	39	44
5812982273	22	40	25	52	38									5812982273	22	40	25	52	38
5812982328	43	31	20	51	39									5812982328	43	31	20	51	39
5812982371	44	39	36	47	54									5812982371	44	39	36	47	54
5812982403	39	33	29	54	40									5812982403	39	33	29	54	40
5812982420	33	43	23	49	43									5812982420	33	43	23	49	43
5812982421	39	38	27	52	46									5812982421	39	38	27	52	46
5812982422	35	34	30	39	38									5812982422	35	34	30	39	38
5812982436	33	37	22	69	42									5812982436	33	37	22	69	42
5812982437	42	43	28	43	48									5812982437	42	43	28	43	48
5812982442	33	28	35	64	40									5812982442	33	28	35	64	40
5812982492	47	50	22	45	33									5812982492	47	50	22	45	33
5812982505	46	26	25	52	45									5812982505	46	26	25	52	45
5812982506	41	41	26	31	50									5812982506	41	41	26	31	50
5812982529	34	36	33	50	43									5812982529	34	36	33	50	43
5812982530	42	42	27	63	35									5812982530	42	42	27	63	35
5812982532	33	44	28	51	51									5812982532	33	44	28	51	51
5812982562	38	36	20	50	52									5812982562	38	36	20	50	52
5812982577	32	41	38	72	47									5812982577	32	41	38	72	47
5812982578	41	39	26	53	37									5812982578	41	39	26	53	37
5812982589	36	41	23	68	44									5812982589	36	41	23	68	44
5812982594	27	34	29	43	46									5812982594	27	34	29	43	46
5812982602	26	26	23	43	44									5812982602	26	26	23	43	44
5812982610	52	30	16	37	44									5812982610	52	30	16	37	44
5812982620	23	38	39	54	57									5812982620	23	38	39	54	57
5812982766	38	39	32	57	51									5812982766	38	39	32	57	51
5812982803	27	42	21	46	34									5812982803	27	42	21	46	34
5812982825	27	53	33	51	30									5812982825	27	53	33	51	30
5812982832	37	30	27	49	44									5812982832	37	30	27	49	44
5812982837	35	35	19	62	38									5812982837	35	35	19	62	38
5812982871	21	28	22	56	23									5812982871	21	28	22	56	23
5812982872	37	37	31	26	35									5812982872	37	37	31	26	35
5812982875	26	38	20	40	48									5812982875	26	38	20	40	48
5812982876	53	25	14	62	34									5812982876	53	25	14	62	34
5812982999	39	26	29	56	42									5812982999	39	26	29	56	42
5812983003	32	32	26	48	64									5812983003	32	32	26	48	64
5812983009	18	35	38	42	43									5812983009	18	35	38	42	43
5812983042	29	33	22	31	41									5812983042	29	33	22	31	41
5812983043	25	27	40	60	34									5812983043	25	27	40	60	34
5812983101	55	21	22	47	43									5812983101	55	21	22	47	43
5812983147	46	44	15	107	40									5812983147	46	44	15	107	40
5812983152	38	30	18	48	42									5812983152	38	30	18	48	42
5812983192	35	39	21	54	34									5812983192	35	39	21	54	34
5812983200	39	40	32	35	62									5812983200	39	40	32	35	62
5812983310	25	35	31	60	52									5812983310	25	35	31	60	52
5812983321	31	40	27	31	55									5812983321	31	40	27	31	55
5812983322	31	32	29	46	51									5812983322	31	32	29	46	51
5812983323	34	29	19	60	50									5812983323	34	29	19	60	50
5812983330	22	15	25	33	49									5812983330	22	15	25	33	49
5812983337	28	47	40	43	40									5812983337	28	47	40	43	40
5812983657	24	28	41	62	48									5812983657	24	28	41	62	48
5812983658	29	35	25	57	48									5812983658	29	35	25	57	48
5812983673	23	35	20	42	50									5812983673	23	35	20	42	50
5812987762	36	18	20	52	46									5812987762	36	18	20	52	46
5812989173	20	29	16	45	42									5812989173	20	29	16	45	42
5813019779	43	48	20	54	40									5813019779	43	48	20	54	40
5813019801	39	35	9	35	47									5813019801	39	35	9	35	47
5813019917	37	43	24	33	50									5813019917	37	43	24	33	50
5813019982	37	35	17	54	51									5813019982	37	35	17	54	51
5813020089	21	30	31	45	64									5813020089	21	30	31	45	64
5813020132	34	33	19	48	41									5813020132	34	33	19	48	41
5813021273	51	33	34	33	43									5813021273	51	33	34	33	43
5813021275	37	31	15	44	47									5813021275	37	31	15	44	47
5813021289	38	39	14	51	47									5813021289	38	39	14	51	47
5813021294	39	42	18	46	60									5813021294	39	42	18	46	60
5813021296	37	39	36	40	32									5813021296	37	39	36	40	32
5813021332	34	26	24	49	48									5813021332	34	26	24	49	48
5813021341	36	36	23	63	39									5813021341	36	36	23	63	39
5813021363	42	20	21	37	52									5813021363	42	20	21	37	52
5813021379	41	29	17	38	52									5813021379	41	29	17	38	52
5813021380	48	48	30	65	41									5813021380	48	48	30	65	41
5813021382	41	32	20	36	53									5813021382	41	32	20	36	53
5813021415	29	41	30	40	53									5813021415	29	41	30	40	53
5813021452	25	47	24	40	47									5813021452	25	47	24	40	47
5813021469	43	43	30	54	59									5813021469	43	43	30	54	59
5813021659	24	39	12	61	36									5813021659	24	39	12	61	36
5813021865	31	26	33	60	49									5813021865	31	26	33	60	49
5813022060	37	32	17	52	31									5813022060	37	32	17	52	31
5813022119	30	39	25	42	47									5813022119	30	39	25	42	47
5813022133	43	46	22	50	58									5813022133	43	46	22	50	58
5813022203	37	28	18	57	35									5813022203	37	28	18	57	35
5813022207	42	32	20	48	41									5813022207	42	32	20	48	41
5813022210	27	30	28	40	47									5813022210	27	30	28	40	47
5813022352	34	29	18	29	51									5813022352	34	29	18	29	51
5813027400	43	43	29	42	35									5813027400	43	43	29	42	35
5813027460	27	26	23	32	50									5813027460	27	26	23	32	50
5813027704	31	35	14	50	50									5813027704	31	35	14	50	50
5813032541	45	47	35	54	44									5813032541	45	47	35	54	44
5813032552	22	31	30	30	55									5813032552	22	31	30	30	55
5813032782	48	35	26	46	36									5813032782	48	35	26	46	36
5813032967	30	36	28	52	43									5813032967	30	36	28	52	43
5813033012	50	40	16	47	47									5813033012	50	40	16	47	47
5813033059	38	32	27	46	55									5813033059	38	32	27	46	55
5813033065	35	27	31	63	54									5813033065	35	27	31	63	54
5813033144	41	45	22	55	36									5813033144	41	45	22	55	36
5813033226	37	40	17	48	31									5813033226	37	40	17	48	31
5813035612	40	25	34	76	49									5813035612	40	25	34	76	49
5813040171	15	36	28	71	47									5813040171	15	36	28	71	47
5813041206	39	29	14	40	51									5813041206	39	29	14	40	51
5813047662	27	33	49	53	43									5813047662	27	33	49	53	43
5813053821	47	31	12	48	59									5813053821	47	31	12	48	59
5813053878	56	50	22	61	39									5813053878	56	50	22	61	39
5813053885	41	55	20	62	69									5813053885	41	55	20	62	69
5813053886	32	45	28	77	62									5813053886	32	45	28	77	62
5813053888	46	45	35	50	45									5813053888	46	45	35	50	45
5813053935	24	28	28	40	55									5813053935	24	28	28	40	55
5813053937	34	42	24	51	57									5813053937	34	42	24	51	57
5813054085	43	40	33	54	48									5813054085	43	40	33	54	48
5813054086	27	39	38	47	33									5813054086	27	39	38	47	33
5813055923	46	31	27	61	48									5813055923	46	31	27	61	48
5813055924	33	29	22	47	51									5813055924	33	29	22	47	51
5813056120	29	39	24	53	43									5813056120	29	39	24	53	43
5813056121	38	33	17	55	38									5813056121	38	33	17	55	38
5813056309	38	40	16	74	50									5813056309	38	40	16	74	50
5813056311	38	47	32	60	54									5813056311	38	47	32	60	54
5813056383	33	27	41	39	43									5813056383	33	27	41	39	43
5813056414	23	22	18	47	49									5813056414	23	22	18	47	49
5813057191	46	29	21	35	46									5813057191	46	29	21	35	46
5813057210	32	28	22	69	39									5813057210	32	28	22	69	39
5813057468	44	38	26	58	42									5813057468	44	38	26	58	42
5813057869	39	42	30	57	53									5813057869	39	42	30	57	53
5813057956	26	18	29	51	56									5813057956	26	18	29	51	56
5813060663	27	28	32	33	46									5813060663	27	28	32	33	46
5813060798	34	32	23	51	37									5813060798	34	32	23	51	37
5813060799	37	50	32	38	43									5813060799	37	50	32	38	43
5813060811	32	29	29	33	33									5813060811	32	29	29	33	33
5813060812	31	30	16	41	35									5813060812	31	30	16	41	35
5813062617	18	50	41	66	45									5813062617	18	50	41	66	45
5813062631	39	65	16	42	58									5813062631	39	65	16	42	58
5813062637	43	45	18	62	49									5813062637	43	45	18	62	49
5813062645	39	23	31	43	35									5813062645	39	23	31	43	35
5813062862	25	33	18	58	16									5813062862	25	33	18	58	16
5813064793	35	40	29	44	31									5813064793	35	40	29	44	31
5813067765	36	41	24	51	34									5813067765	36	41	24	51	34
5813067792	39	35	41	42	27									5813067792	39	35	41	42	27
5813067793	27	40	26	49	39									5813067793	27	40	26	49	39
5813067795	24	40	35	40	51									5813067795	24	40	35	40	51
5813067817	28	41	20	42	53									5813067817	28	41	20	42	53
5813067833	37	40	19	35	35									5813067833	37	40	19	35	35
5813068969	29	27	33	52	43									5813068969	29	27	33	52	43
5813069096	32	27	15	45	35									5813069096	32	27	15	45	35
5813069792	29	31	20	42	32									5813069792	29	31	20	42	32
5813070581	29	38	22	49	60									5813070581	29	38	22	49	60
5813070672	21	27	40	69	37									5813070672	21	27	40	69	37
5813075855	34	37	33	55	49									5813075855	34	37	33	55	49
5813077572	39	28	16	37	35									5813077572	39	28	16	37	35
5813077610	45	41	26	34	70									5813077610	45	41	26	34	70
5813077611	31	37	28	43	42									5813077611	31	37	28	43	42
5813077613	9	49	28	53	41									5813077613	9	49	28	53	41
5813079050	27	23	35	61	50									5813079050	27	23	35	61	50
5813079489	25	25	22	72	32									5813079489	25	25	22	72	32
5813080766	46	35	25	62	57									5813080766	46	35	25	62	57
5813081174	27	35	26	30	57									5813081174	27	35	26	30	57
5813083990	27	53	32	43	35									5813083990	27	53	32	43	35
5813084692	55	31	31	32	58									5813084692	55	31	31	32	58
5813087798	39	45	41	67	32									5813087798	39	45	41	67	32
5813093014	40	39	15	25	43									5813093014	40	39	15	25	43
5813094364	18	36	23	27	30									5813094364	18	36	23	27	30
5813094743	24	44	32	47	35									5813094743	24	44	32	47	35
5813095523	44	39	33	44	45									5813095523	44	39	33	44	45
5813095915	33	46	27	42	48									5813095915	33	46	27	42	48
5813099399	34	28	28	58	55									5813099399	34	28	28	58	55
5813101387	25	21	19	64	39									5813101387	25	21	19	64	39
5813102642	45	30	23	51	58									5813102642	45	30	23	51	58
5813104095	37	30	31	48	51									5813104095	37	30	31	48	51
5813104096	48	48	26	55	32									5813104096	48	48	26	55	32
5813110639	40	35	23	62	39									5813110639	40	35	23	62	39
5901193485	39	31	24	50	29									5901193485	39	31	24	50	29
5901197726	41	41	21	55	42									5901197726	41	41	21	55	42
5901198074	36	38	39	51	39									5901198074	36	38	39	51	39
5901202102	28	29	32	43	30									5901202102	28	29	32	43	30
5901225361	33	33	21	46	50									5901225361	33	33	21	46	50
600356751	34	33	37	61	33									600356751	34	33	37	61	33
600684832	39	41	26	50	38									600684832	39	41	26	50	38
600693904	34	29	20	57	39									600693904	34	29	20	57	39
600702348	36	35	18	39	53									600702348	36	35	18	39	53
600702483	42	47	24	56	65									600702483	42	47	24	56	65
601047826	31	36	42	50	49									601047826	31	36	42	50	49
601047827	39	38	18	69	28									601047827	39	38	18	69	28
601047853	54	38	26	44	50									601047853	54	38	26	44	50
601712754	48	32	24	67	49									601712754	48	32	24	67	49
602118253	30	29	30	45	51									602118253	30	29	30	45	51
602459169	13	25	18	66	56									602459169	13	25	18	66	56
602459213	31	19	40	57	46									602459213	31	19	40	57	46
602459682	23	30	28	50	45									602459682	23	30	28	50	45
602809029	29	34	20	43	47									602809029	29	34	20	43	47
630381893	41	35	34	56	43									630381893	41	35	34	56	43
630722941	34	33	34	67	56									630722941	34	33	34	67	56
630727056	31	46	27	52	48									630727056	31	46	27	52	48
631051057	40	43	21	72	42									631051057	40	43	21	72	42
631055506	47	48	33	46	39									631055506	47	48	33	46	39
631064055	51	45	36	64	51									631064055	51	45	36	64	51
631396256	34	43	14	45	28									631396256	34	43	14	45	28
631396532	33	47	35	32	57									631396532	33	47	35	32	57
631400190	41	31	29	55	42									631400190	41	31	29	55	42
631400598	43	39	18	53	50									631400598	43	39	18	53	50
631400622	42	46	31	44	49									631400622	42	46	31	44	49
631400693	43	42	23	28	52									631400693	43	42	23	28	52
631422121	50	41	17	67	42									631422121	50	41	17	67	42
631422224	52	37	33	46	54									631422224	52	37	33	46	54
631733127	38	45	26	54	47									631733127	38	45	26	54	47
631737164	32	35	28	58	43									631737164	32	35	28	58	43
631737380	43	30	30	55	59									631737380	43	30	30	55	59
631741483	49	22	28	43	59									631741483	49	22	28	43	59
632048075	43	33	27	67	35									632048075	43	33	27	67	35
632069728	43	35	27	48	38									632069728	43	35	27	48	38
632069757	49	41	28	48	48									632069757	49	41	28	48	48
632069851	35	32	33	34	28									632069851	35	32	33	34	28
632082635	47	40	31	51	36									632082635	47	40	31	51	36
632397510	35	53	33	43	49									632397510	35	53	33	43	49
632397750	48	38	36	71	34									632397750	48	38	36	71	34
632397780	40	39	14	52	43									632397780	40	39	14	52	43
632397786	41	39	24	48	3									632397786	41	39	24	48	3
632397798	32	38	29	43	38									632397798	32	38	29	43	38
632402333	44	35	28	64	45									632402333	44	35	28	64	45
632734572	46	26	21	69	42									632734572	46	26	21	69	42
632808044	27	18	28	56	57									632808044	27	18	28	56	57
633144545	27	33	24	48	43									633144545	27	33	24	48	43
633148704	45	24	19	81	30									633148704	45	24	19	81	30
633148716	38	41	29	66	40									633148716	38	41	29	66	40
633148859	27	31	39	74	46									633148859	27	31	39	74	46
633149039	36	30	33	39	60									633149039	36	30	33	39	60
633149202	24	33	30	55	38									633149202	24	33	30	55	38
633498748	23	23	33	52	50									633498748	23	23	33	52	50
661084049	36	48	26	50	44									661084049	36	48	26	50	44
661395129	54	34	30	37	64									661395129	54	34	30	37	64
661399477	45	43	26	40	24									661399477	45	43	26	40	24
661408056	37	46	38	39	24									661408056	37	46	38	39	24
661421129	41	33	29	49	43									661421129	41	33	29	49	43
661430106	50	48	24	67	39									661430106	50	48	24	67	39
661430179	47	37	29	53	64									661430179	47	37	29	53	64
661740651	52	49	15	57	36									661740651	52	49	15	57	36
661757811	37	28	22	48	52									661757811	37	28	22	48	52
661766416	37	33	27	59	47									661766416	37	33	27	59	47
662081640	37	31	33	42	39									662081640	37	31	33	42	39
662081902	32	35	26	64	55									662081902	32	35	26	64	55
662085486	42	35	35	43	49									662085486	42	35	35	43	49
662094168	34	24	31	65	56									662094168	34	24	31	65	56
662107551	24	22	35	70	34									662107551	24	22	35	70	34
662107593	20	33	27	50	48									662107593	20	33	27	50	48
662418320	35	37	38	38	61									662418320	35	37	38	38	61
662452625	29	29	30	81	52									662452625	29	29	30	81	52
662461539	26	31	35	67	41									662461539	26	31	35	67	41
662754991	47	29	27	49	62									662754991	47	29	27	49	62
662763626	39	50	29	41	63									662763626	39	50	29	41	63
662763904	48	34	28	41	40									662763904	48	34	28	41	40
662767770	42	41	19	65	28									662767770	42	41	19	65	28
662772393	44	54	32	47	52									662772393	44	54	32	47	52
662802782	25	31	25	71	40									662802782	25	31	25	71	40
662806818	31	21	35	59	52									662806818	31	21	35	59	52
663091787	42	40	38	33	37									663091787	42	40	38	33	37
663134970	37	36	17	52	54									663134970	37	36	17	52	54
663493162	27	46	30	59	54									663493162	27	46	30	59	54
663834152	45	26	30	51	42									663834152	45	26	30	51	42
664141134	56	44	21	46	56									664141134	56	44	21	46	56
664184060	24	28	17	54	33									664184060	24	28	17	54	33
664187932	22	29	34	55	52									664187932	22	29	34	55	52
664188056	23	31	24	56	50									664188056	23	31	24	56	50
664188083	26	29	22	65	41									664188083	26	29	22	65	41
664188108	29	24	27	45	50									664188108	29	24	27	45	50
664188129	23	21	44	44	54									664188129	23	21	44	44	54
664188211	32	31	25	55	40									664188211	32	31	25	55	40
692093440	35	28	24	50	41									692093440	35	28	24	50	41
692119287	42	36	23	61	43									692119287	42	36	23	61	43
692430198	20	34	29	56	40									692430198	20	34	29	56	40
692434135	32	31	30	48	41									692434135	32	31	30	48	41
692810011	38	37	20	76	57									692810011	38	37	20	76	57
692818786	34	26	28	56	36									692818786	34	26	28	56	36
692818802	28	29	23	62	60									692818802	28	29	23	62	60
693099031	53	39	25	53	76									693099031	53	39	25	53	76
693099102	48	32	25	51	40									693099102	48	32	25	51	40
693133603	44	36	20	41	55									693133603	44	36	20	41	55
693500431	43	42	18	52	53									693500431	43	42	18	52	53
693500652	45	38	26	60	36									693500652	45	38	26	60	36
693785371	36	39	28	39	41									693785371	36	39	28	39	41
693837780	29	39	33	53	38									693837780	29	39	33	53	38
693841887	30	35	29	51	40									693841887	30	35	29	51	40
693846112	28	36	29	51	45									693846112	28	36	29	51	45
694524222	18	35	34	45	34									694524222	18	35	34	45	34
722450065	36	31	35	44	53									722450065	36	31	35	44	53
722467632	37	45	29	44	37									722467632	37	45	29	44	37
722471778	40	28	23	54	48									722471778	40	28	23	54	48
723153828	40	21	23	45	41									723153828	40	21	23	45	41
723158245	36	27	46	41	68									723158245	36	27	46	41	68
723167312	24	42	35	49	35									723167312	24	42	35	49	35
723495119	31	38	32	55	41									723495119	31	38	32	55	41
723508162	36	34	41	39	48									723508162	36	34	41	39	48
723848801	38	38	31	57	39									723848801	38	38	31	57	39
723849351	31	32	33	58	44									723849351	31	32	33	58	44
724142845	23	22	32	80	32									724142845	23	22	32	80	32
724522447	44	38	35	51	51									724522447	44	38	35	51	51
724531411	27	30	41	69	45									724531411	27	30	41	69	45
724867606	25	27	23	60	41									724867606	25	27	23	60	41
724867917	39	34	15	41	36									724867917	39	34	15	41	36
724876683	25	33	38	35	36									724876683	25	33	38	35	36
724885340	27	36	35	64	31									724885340	27	36	35	64	31
725200110	31	14	35	54	52									725200110	31	14	35	54	52
725217343	22	37	24	53	39									725217343	22	37	24	53	39
753839564	42	20	14	40	41									753839564	42	20	14	40	41
753847960	45	35	22	58	37									753847960	45	35	22	58	37
753852432	45	51	26	38	38									753852432	45	51	26	38	38
754188911	21	38	29	38	42									754188911	21	38	29	38	42
754188980	46	23	27	48	66									754188980	46	23	27	48	66
754202022	42	43	43	43	52									754202022	42	43	43	43	52
754206396	29	49	43	46	38									754206396	29	49	43	46	38
754547386	26	29	24	61	49									754547386	26	29	24	61	49
754870859	31	40	42	43	28									754870859	31	40	42	43	28
755229523	23	36	25	64	41									755229523	23	36	25	64	41
755544921	41	23	29	50	43									755544921	41	23	29	50	43
755851102	49	20	25	63	41									755851102	49	20	25	63	41
756196285	37	36	26	29	48									756196285	37	36	26	29	48
784204967	37	47	26	53	44									784204967	37	47	26	53	44
784541854	36	42	31	37	38									784541854	36	42	31	37	38
784895866	40	50	28	74	44									784895866	40	50	28	74	44
785232649	41	43	35	45	40									785232649	41	43	35	45	40
785914742	24	31	33	59	29									785914742	24	31	33	59	29
815580911	22	46	23	36	50									815580911	22	46	23	36	50
815909099	33	30	24	34	58									815909099	33	30	24	34	58
815922112	44	58	30	46	26									815922112	44	58	30	46	26
816276055	24	37	51	45	54									816276055	24	37	51	45	54
816276925	35	32	45	59	51									816276925	35	32	45	59	51
847297956	31	28	30	36	47									847297956	31	28	30	36	47
847302850	52	46	31	68	35									847302850	52	46	31	68	35
848692583	34	37	20	46	40									848692583	34	37	20	46	40
880383629	34	28	27	47	56									880383629	34	28	27	47	56
881057369	27	47	35	44	38									881057369	27	47	35	44	38
911755444	28	41	58	45	35									911755444	28	41	58	45	35
911759695	43	40	13	41	54									911759695	43	40	13	41	54
972128731	29	31	35	56	60									972128731	29	31	35	56	60
973146958	24	24	25	29	62									973146958	24	24	25	29	62
973151229	30	20	36	41	57									973151229	30	20	36	41	57
973488234	15	20	34	67	52									973488234	15	20	34	67	52
														1003837184	12	33	37	32	41
														1004514584	20	67	23	28	55
														1004514714	15	41	34	39	44
														1005179377	28	51	37	21	46
														1127604950	6	32	30	35	44
														1141268794	10	32	32	21	42
														1171280441	7	37	25	32	38
														1171617407	11	43	30	33	42
														1171621616	7	41	29	15	36
														1171621682	14	40	37	28	52
														1173417505	28	49	34	36	40
														1174410293	26	62	38	27	51
														1175070762	19	44	51	32	42
														1191392918	19	49	29	36	32
														1203433388	25	59	43	33	54
														1203756972	31	40	35	35	43
														1203769621	21	48	24	32	33
														1203769862	30	63	45	26	52
														1203774485	40	53	32	26	36
														1203774508	26	47	40	27	50
														1203779116	23	59	32	30	44
														1203783013	20	46	29	15	40
														1204124281	15	58	19	18	29
														1234472633	26	48	45	29	42
														1234809285	4	44	42	39	60
														1235115629	25	32	37	50	33
														1235150293	26	43	37	29	34
														1237814053	32	37	30	25	46
														1265852784	37	36	36	53	36
														1267868586	18	52	32	37	33
														1268861712	22	52	35	23	38
														1354411526	18	45	36	13	45
														5812978878	26	50	22	17	46
														5812979119	36	73	25	35	54
														5812979196	8	37	43	32	43
														5812979314	8	40	24	17	27
														5812979531	31	44	35	26	40
														5812979532	26	49	30	30	28
														5812979667	21	42	20	33	33
														5812982020	25	67	49	38	48
														5812982556	30	35	28	29	42
														5812982657	23	53	30	30	41
														5812982826	24	31	32	28	32
														5812982877	11	50	25	26	35
														5812983134	27	47	43	25	51
														5812983199	20	56	31	38	41
														5812983438	40	51	38	23	37
														5813022232	27	48	32	19	35
														5813022239	5	45	43	30	26
														5813022267	21	44	34	34	28
														5813032554	18	47	24	22	39
														5813033086	27	42	29	39	50
														5813033125	21	46	33	24	31
														5813035700	46	80	29	42	54
														5813056183	24	63	34	31	34
														5813057959	13	41	44	21	39
														5813061888	27	45	30	22	26
														5813067826	47	76	57	49	39
														5813070270	28	49	45	26	46
														5813077575	19	62	42	35	47
														5813077607	20	51	27	27	30
														5813078684	28	39	27	18	38
														5813081175	34	61	42	19	38
														5813081176	26	64	27	32	40
														5813083651	13	47	30	18	34
														5813090997	7	49	34	24	41
														5813093847	18	50	28	34	48
														5813096528	23	50	33	25	44
														5901196925	21	53	34	23	32
														601388689	24	43	27	42	26
														601725569	13	34	34	25	46
														631400288	36	52	36	32	34
														631741308	22	28	25	32	48
														632086737	19	44	40	27	41
														632091116	35	64	25	23	58
														632764978	30	64	32	28	30
														663130304	29	59	38	33	37
														664511977	69	97	61	79	97
														722463321	28	41	30	22	44
														722467714	28	45	29	28	42
														722471825	26	39	37	18	50
														723508086	32	49	29	27	39
														723508095	24	44	46	16	28
														753506746	28	49	49	38	36
														754473844	39	49	39	34	43
														754884149	36	38	27	20	41
														756196541	25	53	32	23	37
														756601858	13	39	32	26	37
														784533172	29	39	50	29	40
														784541732	29	74	40	31	37
														786260089	36	70	49	30	57
														815222743	19	64	54	42	44
														815568065	16	36	16	31	46
														846602958	29	43	44	31	37
														909717461	23	58	21	14	36
														943118619	22	35	31	16	49
														973816592	37	52	45	15	43
														974843892	6	33	27	27	34
														975518615	31	41	36	34	31

## Sheet: S9_Fig. B
Fig. S9B
γ1	γ2	γ3	γ4	γ5
0.594352	0.453559	0.432372	0.479915	0.475868
0.528103	0.393035	0.403721	0.447859	0.461537
0.41733	0.469927	0.580217	0.61064	0.593887
0.503727	0.409198	0.405204	0.535876	0.558762
0.434431	0.475402	0.448369	0.477222	0.528236
0.497767	0.490882	0.468989	0.556469	0.630438
0.507326	0.450184	0.416343	0.50467	0.547458
0.564143	0.482968	0.492467	0.634933	0.633624
0.425399	0.433622	0.388379	0.481938	0.575866
0.366144	0.421894	0.45456	0.495601	0.509982
0.551105	0.482089	0.521402	0.565411	0.641755

[truncated: 3 more sheets: S10_Fig, S11_Fig, S12_Fig]
